# Supplementary material for: Discovery of a Multifunctional Octapeptide from Lingzhi with Antioxidant and Tyrosinase Inhibitory Activity
Source: Pharmaceuticals (Basel). 2022 May 30;15(6):684. doi: 10.3390/ph15060684 (PMC9230030; doi:10.3390/ph15060684)
Supplement: Supplementary file 1 [file pharmaceuticals-15-00684-s001.zip]

Archive with 1 entries (1 files):
- pharmaceuticals-1660514-supplementary.pdf
